# Supplementary material for: Global changes and their environmental stressors have a significant impact on soil biodiversity—A meta-analysis
Source: iScience. 2024 Jul 20;27(9):110540. doi: 10.1016/j.isci.2024.110540 (PMC11387903; doi:10.1016/j.isci.2024.110540)
Supplement: Table S2. Taxonomic classifications — Names of all taxonomic groups present in the dataset as given in the primary article (original taxonomic group), and the harmonized names from the Global Soil Biodiversity Atlas. Each harmonized name was then assigned to a body size category. [file mmc2.xlsx]

## Sheet: Sheet1
Original taxonomic group	Harmonised Name	Body Size	Number of cases
Acari	Acari	Meso-fauna	61
Acaridida	Acari	Meso-fauna	5
Acarina	Acari	Meso-fauna	5
Actinedida	Acari	Meso-fauna	8
Actinedida and Acaridida	Acari	Meso-fauna	1
Adult and juvenile Orbatida	Acari	Meso-fauna	1
Astigmata	Acari	Meso-fauna	18
Astigmata and Prostigmata	Acari	Meso-fauna	6
Carabodoidea	Acari	Meso-fauna	2
Cryptostigmata	Acari	Meso-fauna	22
Endeostigmata	Acari	Meso-fauna	3
Euribatida	Acari	Meso-fauna	1
Gamasida	Acari	Meso-fauna	28
Gamasina	Acari	Meso-fauna	7
Mesostigmata	Acari	Meso-fauna	114
Mites	Acari	Meso-fauna	30
Nematophagous mites	Acari	Meso-fauna	2
Noncryptostigmatid mites	Acari	Meso-fauna	2
Nothroidea	Acari	Meso-fauna	2
Oppioidea	Acari	Meso-fauna	2
Orbatida	Acari	Meso-fauna	128
Oribatid	Acari	Meso-fauna	69
Oribatuloidea	Acari	Meso-fauna	2
Predatory mites	Acari	Meso-fauna	6
Prostigmata	Acari	Meso-fauna	75
Prostigmata and Mesostigmata	Acari	Meso-fauna	1
Ptyctima	Acari	Meso-fauna	2
Tectocepheoidea	Acari	Meso-fauna	2
Total mites	Acari	Meso-fauna	1
Arthropod	Arthropods	All sizes	6
Arthropoda	Arthropods	All sizes	1
Arthropods	Arthropods	All sizes	38
Macro-arthropods	Arthropods	Macro-fauna	4
Micro-arthropods	Arthropods	Meso-fauna	31
Soil Arthropods	Arthropods	All sizes	8
Bark beetles	Coleoptera	Macro-fauna	1
Beetles	Coleoptera	Macro-fauna	4
Carrion beetles	Coleoptera	Macro-fauna	1
Coleoptera	Coleoptera	Macro-fauna	27
Coleoptera (Adult)	Coleoptera	Macro-fauna	8
Ground beetles	Coleoptera	Macro-fauna	1
Rove beetles	Coleoptera	Macro-fauna	2
Sap beetles	Coleoptera	Macro-fauna	1
Staphylinidae	Coleoptera	Macro-fauna	1
Weevil adults	Coleoptera	Macro-fauna	2
Collembola	Collembola	Meso-fauna	371
Collembolans	Collembola	Meso-fauna	6
Springtail	Collembola	Meso-fauna	7
Diplura	Diplura	Meso-fauna	16
Diplurans	Diplura	Meso-fauna	1
Earthworm	Earthworms	Macro-fauna	445
Lumbricidade	Earthworms	Macro-fauna	1
Lumbricidae	Earthworms	Macro-fauna	7
Oligochaeta	Earthworms	Macro-fauna	7
Enchytraeid	Enchytraeids	Meso-fauna	127
Enchytraeidae	Enchytraeids	Meso-fauna	5
Potworms	Enchytraeids	Meso-fauna	1
Ants	Formicidae	Macro-fauna	17
Formicidae	Formicidae	Macro-fauna	6
Amphipoda	Ground-dwelling macrofauna	Macro-fauna	1
Blattodea	Ground-dwelling macrofauna	Macro-fauna	3
Blattoptera	Ground-dwelling macrofauna	Macro-fauna	1
Camel crickets	Ground-dwelling macrofauna	Macro-fauna	1
Cockroaches	Ground-dwelling macrofauna	Macro-fauna	1
Curculionidae	Ground-dwelling macrofauna	Macro-fauna	1
Dermaptera	Ground-dwelling macrofauna	Macro-fauna	4
Embioptera	Ground-dwelling macrofauna	Macro-fauna	2
Gastropoda	Ground-dwelling macrofauna	Macro-fauna	8
Gastropode (no shell)	Ground-dwelling macrofauna	Macro-fauna	2
Gastropode (with shell)	Ground-dwelling macrofauna	Macro-fauna	2
Homoptera	Ground-dwelling macrofauna	Macro-fauna	11
Hymenoptera	Ground-dwelling macrofauna	Macro-fauna	17
Hymenoptera (non-ant)	Ground-dwelling macrofauna	Macro-fauna	1
Hymenoptera adults	Ground-dwelling macrofauna	Macro-fauna	1
Mollusca	Ground-dwelling macrofauna	Macro-fauna	2
Opiliones	Ground-dwelling macrofauna	Macro-fauna	4
Orthoptera	Ground-dwelling macrofauna	Macro-fauna	4
Scorpionida	Ground-dwelling macrofauna	Macro-fauna	1
Slugs	Ground-dwelling macrofauna	Macro-fauna	2
Snails	Ground-dwelling macrofauna	Macro-fauna	6
Terrestrial Amphipods	Ground-dwelling macrofauna	Macro-fauna	1
Wasps	Ground-dwelling macrofauna	Macro-fauna	1
Diptera	Insects	Macro-fauna	17
Ectognatha	Insects	All sizes	1
Hemiptera	Insects	Macro-fauna	18
Heteroptera	Insects	Macro-fauna	5
Insecta	Insects	All sizes	2
Insects	Insects	All sizes	1
Lepidoptera	Insects	Macro-fauna	6
Mecoptera	Insects	Macro-fauna	1
Neuroptera	Insects	Macro-fauna	1
Plannipennia	Insects	Macro-fauna	1
Predatory insects	Insects	All sizes	1
Pscocpotera	Insects	Macro-fauna	10
Thrips	Insects	Macro-fauna	1
Thysanoptera	Insects	Macro-fauna	15
Thysanura	Insects	Meso-fauna	3
Trichoptera	Insects	Macro-fauna	2
Tysanoptera	Insects	Macro-fauna	2
All soil fauna	Invertebrates	All sizes	4
All soil taxa	Invertebrates	All sizes	1
Arthropods, earthworms and enchytraeids	Invertebrates	All sizes	1
Invertebrates	Invertebrates	All sizes	16
Macrofauna	Invertebrates	Macro-fauna	14
Macroinvertebrates	Invertebrates	Macro-fauna	1
Mesofauna	Invertebrates	Meso-fauna	1
Mesofauna and macrofauna	Invertebrates	All sizes	6
Microbivorous oligochaetes	Invertebrates	All sizes	2
Miscellaneous: Insect larvae, Heteroptera, Homoptera, Myriapoda, Hymenoptera, Coleoptera, Dermaptera, Protura, Diplura, Terrestrial Turbellaria.	Invertebrates	All sizes	2
Soil Fauna	Invertebrates	All sizes	35
Soil invertebrates	Invertebrates	All sizes	11
Crustacea	Isopods	Macro-fauna	2
Isopoda	Isopods	Macro-fauna	11
Oniscidea	Isopods	Macro-fauna	3
Woodlice	Isopods	Macro-fauna	4
Blattoptera larvae	Larvae	Macro-fauna	1
Brachyceral larvae	Larvae	Macro-fauna	1
Cocoon	Larvae	Macro-fauna	1
Coleoptera Larvae	Larvae	Macro-fauna	15
Diptera Larvae	Larvae	Macro-fauna	17
Holometabolou insect larvae	Larvae	Macro-fauna	1
Hymenoptera larvae	Larvae	Macro-fauna	2
Insect larvae	Larvae	Macro-fauna	2
Lepidoptera larvae	Larvae	Macro-fauna	4
Nematocera larva	Larvae	Macro-fauna	1
Weevil larvae	Larvae	Macro-fauna	2
Centipedes	Myriapoda	Macro-fauna	11
Chilopoda	Myriapoda	Macro-fauna	26
Diplopoda	Myriapoda	Macro-fauna	23
Millipedes	Myriapoda	Macro-fauna	11
Myriapoda	Myriapoda	Macro-fauna	5
Pauropoda	Myriapoda	Macro-fauna	9
Scolopendrida	Myriapoda	Macro-fauna	1
Symphyla	Myriapoda	Macro-fauna	15
Nematoda	Nematodes	Micro-fauna	226
Nematodes	Nematodes	Micro-fauna	478
Annelida	Poly-groups: Annelida	Macro-fauna	3
Arachnida	Poly-groups: Arachnida	All sizes	10
Palpigradida	Poly-groups: Arachnida	Meso-fauna	2
Protura	Protura	Meso-fauna	17
Proturan	Protura	Meso-fauna	2
Pesudoscorpionida	Pseudoscorpion	Meso-fauna	4
Pseudoscorpions	Pseudoscorpion	Meso-fauna	8
Rotifers	Rotifers	Micro-fauna	7
Araneae	Spiders	Macro-fauna	33
Araneid	Spiders	Macro-fauna	1
Spiders	Spiders	Macro-fauna	8
Tardigrada	Tardigrades	Micro-fauna	1
Tardigrades	Tardigrades	Micro-fauna	8
Isoptera	Termites	Macro-fauna	7
Termites	Termites	Macro-fauna	18
